# Supplementary material for: Differences between Kidney Transplant Recipients from Deceased Donors with Diabetes Mellitus as Identified by Machine Learning Consensus Clustering
Source: J Pers Med. 2023 Jul 3;13(7):1094. doi: 10.3390/jpm13071094 (PMC10381319; doi:10.3390/jpm13071094)
Supplement: Supplementary file 1 [file jpm-13-01094-s001.zip]

Archive with 1 entries (1 files):
- jpm-2435381-supplementary.pdf
